# Supplementary material for: Haplotype Variation of Glu-D1 Locus and the Origin of Glu-D1d Allele Conferring Superior End-Use Qualities in Common Wheat
Source: PLoS One. 2013 Sep 30;8(9):e74859. doi: 10.1371/journal.pone.0074859 (PMC3786984; doi:10.1371/journal.pone.0074859)
Supplement: Table S1 — Haplotype variation of Glu-D1 locus in the common wheat varieties with known information on their Glu-D1 allele. (XLS) [file pone.0074859.s010.xls]

## Sheet: Sheet1
Table S1 Haplotype variation of Glu-D1 locus in the common wheat varieties with known information on their Glu-D1 allele
Variety name	location	Glu-D1 allele*	Glu-D1 locus haplotype
Abbondanza	Italy	Glu-D1a (1Dx2 + 1Dy12)	H2
Eureka tourneur	France	Glu-D1a (1Dx2 + 1Dy12)	H2
Faro	United States	Glu-D1a (1Dx2 + 1Dy12)	H2
Fengkang 2	China	Glu-D1a (1Dx2 + 1Dy12)	H2
Funo	Italy	Glu-D1a (1Dx2 + 1Dy12)	H2
Jing 411	China	Glu-D1a (1Dx2 + 1Dy12)	H2
Jingdong 8	China	Glu-D1a (1Dx2 + 1Dy12)	H2
Linfen 138	China	Glu-D1a (1Dx2 + 1Dy12)	H2
Lumai 23	China	Glu-D1a (1Dx2 + 1Dy12)	H2
Mieti	Italy	Glu-D1a (1Dx2 + 1Dy12)	H2
Orofen	Chile	Glu-D1a (1Dx2 + 1Dy12)	H2
Pandas	Italy	Glu-D1a (1Dx2 + 1Dy12)	H2
Primoasi	Italy	Glu-D1a (1Dx2 + 1Dy12)	H2
Xiaoyan 54	China	Glu-D1a (1Dx2 + 1Dy12)	H2
Yamhill	United States	Glu-D1a (1Dx2 + 1Dy12)	H2
Yumai 28	China	Glu-D1a (1Dx2 + 1Dy12)	H2
Yumai 50	China	Glu-D1a (1Dx2 + 1Dy12)	H2
Zhengmai 9023	China	Glu-D1a (1Dx2 + 1Dy12)	H2
Atlas 50	United States	Glu-D1b (1Dx3 + 1Dy12)	H2
Blue jacket	United States	Glu-D1b (1Dx3 + 1Dy12)	H2
Butler	United States	Glu-D1b (1Dx3 + 1Dy12)	H2
Jubilar	Germany	Glu-D1b (1Dx3 + 1Dy12)	H2
Payne	United States	Glu-D1b (1Dx3 + 1Dy12)	H2
Triumph	United States	Glu-D1b (1Dx3 + 1Dy12)	H2
Yumai 63	China	Glu-D1b (1Dx3 + 1Dy12)	H2
Alex	France	Glu-D1c (1Dx4 + 1Dy12)	H2
Lumai 14	China	Glu-D1c (1Dx4 + 1Dy12)	H2
Norin 24	Japan	Glu-D1c (1Dx4 + 1Dy12)	H2
Wenmai 6	China	Glu-D1c (1Dx4 + 1Dy12)	H2
Yannong 15	China	Glu-D1c (1Dx4 + 1Dy12)	H2
Yumai 18	China	Glu-D1c (1Dx4 + 1Dy12)	H2
Aiglon	France	Glu-D1d (1Dx5 + 1Dy10)	H1
Centauro	Italy	Glu-D1d (1Dx5 + 1Dy10)	H1
Chuanyu 12	China	Glu-D1d (1Dx5 + 1Dy10)	H1
Drysdale	Australia	Glu-D1d (1Dx5 + 1Dy10)	H1
Enesco	France	Glu-D1d (1Dx5 + 1Dy10)	H1
Gaocheng 8901	China	Glu-D1d (1Dx5 + 1Dy10)	H1
Glenlea	Canada	Glu-D1d (1Dx5 + 1Dy10)	H1
Jimai 21	China	Glu-D1d (1Dx5 + 1Dy10)	H1
Katepwa	Canada	Glu-D1d (1Dx5 + 1Dy10)	H1
Lankao 24	China	Glu-D1d (1Dx5 + 1Dy10)	H1
Neixiang 182	China	Glu-D1d (1Dx5 + 1Dy10)	H1
Neixiang 188	China	Glu-D1d (1Dx5 + 1Dy10)	H1
R57	China	Glu-D1d (1Dx5 + 1Dy10)	H1
R59	China	Glu-D1d (1Dx5 + 1Dy10)	H1
Red River 68	United States	Glu-D1d (1Dx5 + 1Dy10)	H1
Rees	Australia	Glu-D1d (1Dx5 + 1Dy10)	H1
Serio	Italy	Glu-D1d (1Dx5 + 1Dy10)	H1
Soissons	France	Glu-D1d (1Dx5 + 1Dy10)	H1
Yangmai 9	China	Glu-D1d (1Dx5 + 1Dy10)	H1
Yannong18	China	Glu-D1d (1Dx5 + 1Dy10)	H1
Yumai 13	China	Glu-D1d (1Dx5 + 1Dy10)	H1
Yumai 35	China	Glu-D1d (1Dx5 + 1Dy10)	H1
Yumai 57	China	Glu-D1d (1Dx5 + 1Dy10)	H1
Zhongyou 9507	China	Glu-D1d (1Dx5 + 1Dy10)	H1
Bima 4	China	Glu-D1e (1Dx2 + 1Dy10)	H2
Wuyimai	China	Glu-D1e (1Dx2 + 1Dy10)	H2
Beijingbai	China	Glu-D1f (1Dx2.2 + 1Dy12)	H2
Norin 20	Japan	Glu-D1f (1Dx2.2 + 1Dy12)	H2
Norin 26	Japan	Glu-D1f (1Dx2.2 + 1Dy12)	H2
*Information of Glu-D1 allele is extracted from public wabsite (http://www.aaccnet.org/GRAINBIN/). Items in the brackets are the subunits encoded by the given allele.
