# Supplementary material for: Haplotype Variation of Glu-D1 Locus and the Origin of Glu-D1d Allele Conferring Superior End-Use Qualities in Common Wheat
Source: PLoS One. 2013 Sep 30;8(9):e74859. doi: 10.1371/journal.pone.0074859 (PMC3786984; doi:10.1371/journal.pone.0074859)
Supplement: Table S2 — Haplotype variation of Glu-D1 locus in the common wheat lines from different countries. (XLS) [file pone.0074859.s011.xls]

## Sheet: Sheet1
Table S2 Haplotype variation of Glu-D1 locus in the common wheat lines from different countries
Common wheat material	Country of orgin	Glu-D1 allele*	Glu-D1 locus haplotype
001-5-20-5	United States	Glu-D1a (1Dx2 + 1Dy12)	H2
98shuijian-1	China	Glu-D1a (1Dx2 + 1Dy12)	H2
Aikang 58	China	Glu-D1a (1Dx2 + 1Dy12)	H2
Bainong 95(01)-1-A	China	Glu-D1a (1Dx2 + 1Dy12)	H2
Beinong 9549	China	Glu-D1a (1Dx2 + 1Dy12)	H2
Beinongda A43	China	Glu-D1a (1Dx2 + 1Dy12)	H2
CIMMIT-54	Mexico	Glu-D1a (1Dx2 + 1Dy12)	H2
CIMMIT-77	Mexico	Glu-D1a (1Dx2 + 1Dy12)	H2
Fu 63	China	Glu-D1a (1Dx2 + 1Dy12)	H2
Fu 9465	China	Glu-D1a (1Dx2 + 1Dy12)	H2
Fu 9468	China	Glu-D1a (1Dx2 + 1Dy12)	H2
Fuyang 936	China	Glu-D1a (1Dx2 + 1Dy12)	H2
Guinong 10	China	Glu-D1a (1Dx2 + 1Dy12)	H2
Han 6172	China	Glu-D1a (1Dx2 + 1Dy12)	H2
HP2-112	China	Glu-D1a (1Dx2 + 1Dy12)	H2
Huaimai 19	China	Glu-D1a (1Dx2 + 1Dy12)	H2
Huaimai 20	China	Glu-D1a (1Dx2 + 1Dy12)	H2
Huaimai 8	China	Glu-D1a (1Dx2 + 1Dy12)	H2
Jimai 2	China	Glu-D1a (1Dx2 + 1Dy12)	H2
Jimai 41	China	Glu-D1a (1Dx2 + 1Dy12)	H2
Jinan 17	China	Glu-D1a (1Dx2 + 1Dy12)	H2
Jing 9843	China	Glu-D1a (1Dx2 + 1Dy12)	H2
Jingdong 12	China	Glu-D1a (1Dx2 + 1Dy12)	H2
Jinmai 47	China	Glu-D1a (1Dx2 + 1Dy12)	H2
Jinmai 54	China	Glu-D1a (1Dx2 + 1Dy12)	H2
Jinmai 66	China	Glu-D1a (1Dx2 + 1Dy12)	H2
Kaimai 14	China	Glu-D1a (1Dx2 + 1Dy12)	H2
Kanghuixianhong	China	Glu-D1a (1Dx2 + 1Dy12)	H2
Lainong 9217	China	Glu-D1a (1Dx2 + 1Dy12)	H2
Longmai 135	China	Glu-D1a (1Dx2 + 1Dy12)	H2
Longmai 328	China	Glu-D1a (1Dx2 + 1Dy12)	H2
Luhan 2	China	Glu-D1a (1Dx2 + 1Dy12)	H2
Mexico-2105	Mexico	Glu-D1a (1Dx2 + 1Dy12)	H2
Mexico-2152	Mexico	Glu-D1a (1Dx2 + 1Dy12)	H2
Mexico-2156	Mexico	Glu-D1a (1Dx2 + 1Dy12)	H2
Nongda 211	China	Glu-D1a (1Dx2 + 1Dy12)	H2
Nongda 2427	China	Glu-D1a (1Dx2 + 1Dy12)	H2
NSA02-0037	France	Glu-D1a (1Dx2 + 1Dy12)	H2
NSA02-0356	France	Glu-D1a (1Dx2 + 1Dy12)	H2
NSA02-0616	France	Glu-D1a (1Dx2 + 1Dy12)	H2
NSA02-0861	France	Glu-D1a (1Dx2 + 1Dy12)	H2
Pumai 9	China	Glu-D1a (1Dx2 + 1Dy12)	H2
Shan 253	China	Glu-D1a (1Dx2 + 1Dy12)	H2
Shanhe 6	China	Glu-D1a (1Dx2 + 1Dy12)	H2
Shannong 664	China	Glu-D1a (1Dx2 + 1Dy12)	H2
Shi 4185	China	Glu-D1a (1Dx2 + 1Dy12)	H2
Taikong 6	China	Glu-D1a (1Dx2 + 1Dy12)	H2
Xiaoyan 22	China	Glu-D1a (1Dx2 + 1Dy12)	H2
Xinmai 13	China	Glu-D1a (1Dx2 + 1Dy12)	H2
Xinmai 9408	China	Glu-D1a (1Dx2 + 1Dy12)	H2
Xu 856	China	Glu-D1a (1Dx2 + 1Dy12)	H2
Yanmai 8911	China	Glu-D1a (1Dx2 + 1Dy12)	H2
Yanshi 16	China	Glu-D1a (1Dx2 + 1Dy12)	H2
Yanshi93(13)-1-1-0-1-1	China	Glu-D1a (1Dx2 + 1Dy12)	H2
Yanzhan 4110	China	Glu-D1a (1Dx2 + 1Dy12)	H2
Youbao	China	Glu-D1a (1Dx2 + 1Dy12)	H2
Yumai 2	China	Glu-D1a (1Dx2 + 1Dy12)	H2
Yumai 41	China	Glu-D1a (1Dx2 + 1Dy12)	H2
Yumai 50	China	Glu-D1a (1Dx2 + 1Dy12)	H2
Yumai 53	China	Glu-D1a (1Dx2 + 1Dy12)	H2
Yumai 59	China	Glu-D1a (1Dx2 + 1Dy12)	H2
Yumai 66	China	Glu-D1a (1Dx2 + 1Dy12)	H2
Yunong 949	China	Glu-D1a (1Dx2 + 1Dy12)	H2
Zhengzhou 8761	China	Glu-D1a (1Dx2 + 1Dy12)	H2
Zhoumai 16	China	Glu-D1a (1Dx2 + 1Dy12)	H2
Zhoumai 18	China	Glu-D1a (1Dx2 + 1Dy12)	H2
001-5-20-3	United States	Glu-D1d (1Dx5 + 1Dy10)	H1
001-5-20-4	United States	Glu-D1d (1Dx5 + 1Dy10)	H1
001-5-20-6	United States	Glu-D1d (1Dx5 + 1Dy10)	H1
01-zhong 424	China	Glu-D1d (1Dx5 + 1Dy10)	H1
96-1	China	Glu-D1d (1Dx5 + 1Dy10)	H1
96W7192	China	Glu-D1d (1Dx5 + 1Dy10)	H1
98-2422	China	Glu-D1d (1Dx5 + 1Dy10)	H1
AC Tempest	Canada	Glu-D1d (1Dx5 + 1Dy10)	H1
Avocet	Australia	Glu-D1d (1Dx5 + 1Dy10)	H1
B56-2039	Mexico	Glu-D1d (1Dx5 + 1Dy10)	H1
Becfiore	Italy	Glu-D1d (1Dx5 + 1Dy10)	H1
Bicancia	Italy	Glu-D1d (1Dx5 + 1Dy10)	H1
C-444 J41	China	Glu-D1d (1Dx5 + 1Dy10)	H1
Centauro	Italy	Glu-D1d (1Dx5 + 1Dy10)	H1
Chuanyu10	China	Glu-D1d (1Dx5 + 1Dy10)	H1
CIMMIT-129	Mexico	Glu-D1d (1Dx5 + 1Dy10)	H1
CIMMIT-17	Mexico	Glu-D1d (1Dx5 + 1Dy10)	H1
CIMMIT-34	Mexico	Glu-D1d (1Dx5 + 1Dy10)	H1
CIMMIT-4	Mexico	Glu-D1d (1Dx5 + 1Dy10)	H1
CIMMIT-64	Mexico	Glu-D1d (1Dx5 + 1Dy10)	H1
CIMMIT-7	Mexico	Glu-D1d (1Dx5 + 1Dy10)	H1
CIMMIT-92	Mexico	Glu-D1d (1Dx5 + 1Dy10)	H1
Fanmai 5	China	Glu-D1d (1Dx5 + 1Dy10)	H1
Freccta	Italy	Glu-D1d (1Dx5 + 1Dy10)	H1
Gaocheng 9411	China	Glu-D1d (1Dx5 + 1Dy10)	H1
Gaoyou 9415	China	Glu-D1d (1Dx5 + 1Dy10)	H1
Glava	Italy	Glu-D1d (1Dx5 + 1Dy10)	H1
Guadalupe	Italy	Glu-D1d (1Dx5 + 1Dy10)	H1
Guinong 11	China	Glu-D1d (1Dx5 + 1Dy10)	H1
Isengkain	France	Glu-D1d (1Dx5 + 1Dy10)	H1
Jinmai 67	China	Glu-D1d (1Dx5 + 1Dy10)	H1
Jinshajiang 1	China	Glu-D1d (1Dx5 + 1Dy10)	H1
Jupateco-f-73	Mexico	Glu-D1d (1Dx5 + 1Dy10)	H1
Kefeng 10	China	Glu-D1d (1Dx5 + 1Dy10)	H1
Lankao 1	China	Glu-D1d (1Dx5 + 1Dy10)	H1
Lankao 90(6)-21-7	China	Glu-D1d (1Dx5 + 1Dy10)	H1
Meidasuihao	United States	Glu-D1d (1Dx5 + 1Dy10)	H1
Mexico-2006	Mexico	Glu-D1d (1Dx5 + 1Dy10)	H1
Mexico-2025	Mexico	Glu-D1d (1Dx5 + 1Dy10)	H1
Mianyang 79-2	China	Glu-D1d (1Dx5 + 1Dy10)	H1
Mianyang 85-41	China	Glu-D1d (1Dx5 + 1Dy10)	H1
Neixiang182	China	Glu-D1d (1Dx5 + 1Dy10)	H1
NSA02-0296	France	Glu-D1d (1Dx5 + 1Dy10)	H1
NSA02-0371	France	Glu-D1d (1Dx5 + 1Dy10)	H1
NSA02-0657	France	Glu-D1d (1Dx5 + 1Dy10)	H1
NSA02-1043	France	Glu-D1d (1Dx5 + 1Dy10)	H1
NSA02-1193	France	Glu-D1d (1Dx5 + 1Dy10)	H1
NSA02-1408	France	Glu-D1d (1Dx5 + 1Dy10)	H1
NSA02-1454	France	Glu-D1d (1Dx5 + 1Dy10)	H1
R 59	China	Glu-D1d (1Dx5 + 1Dy10)	H1
Ravenna	Italy	Glu-D1d (1Dx5 + 1Dy10)	H1
R-spro-o2	China	Glu-D1d (1Dx5 + 1Dy10)	H1
Shangdong 1870	China	Glu-D1d (1Dx5 + 1Dy10)	H1
Shanqianmai	China	Glu-D1d (1Dx5 + 1Dy10)	H1
Shannong 972363	China	Glu-D1d (1Dx5 + 1Dy10)	H1
Shannong M12	China	Glu-D1d (1Dx5 + 1Dy10)	H1
Shuangji 4	China	Glu-D1d (1Dx5 + 1Dy10)	H1
SW 605	China	Glu-D1d (1Dx5 + 1Dy10)	H1
SW 608	China	Glu-D1d (1Dx5 + 1Dy10)	H1
SW 625	China	Glu-D1d (1Dx5 + 1Dy10)	H1
Wansu 9908	China	Glu-D1d (1Dx5 + 1Dy10)	H1
WKSSB-369	China	Glu-D1d (1Dx5 + 1Dy10)	H1
Xi'an 93991	China	Glu-D1d (1Dx5 + 1Dy10)	H1
Xingmai 1	China	Glu-D1d (1Dx5 + 1Dy10)	H1
Yangmai 5	China	Glu-D1d (1Dx5 + 1Dy10)	H1
Yumai 52	China	Glu-D1d (1Dx5 + 1Dy10)	H1
Zaoyangmai	United States	Glu-D1d (1Dx5 + 1Dy10)	H1
Zhengzhou 9405	China	Glu-D1d (1Dx5 + 1Dy10)	H1
* The Glu-D1 allele status for this set of lines was determined by using the molecular markers UMN25 and UMN26.
