# Supplementary material for: Haplotype Variation of Glu-D1 Locus and the Origin of Glu-D1d Allele Conferring Superior End-Use Qualities in Common Wheat
Source: PLoS One. 2013 Sep 30;8(9):e74859. doi: 10.1371/journal.pone.0074859 (PMC3786984; doi:10.1371/journal.pone.0074859)
Supplement: Table S3 — Glu-D1 haplotypes detected in 355 Ae. tauschii accessions. (XLS) [file pone.0074859.s012.xls]

## Sheet: Sheet1
Table S3 Glu-D1 locus haplotypes detected in 355 Ae. tauschii accessions
Haplotype	Code	Accession name	Country or city of origin (if known)
H2
	1	AS72
	2	AS87
	3	AS91
	4	AS92
	5	AS158
	6	CIAE10
	7	CIAE11	Mazandaran, Iran.
	8	CIAE12
	9	CIAE13
	10	CIAE15
	11	CIAE18
	12	CIAE19
	13	CIAE20
	14	CIAE25	Gilan, Iran
	15	CIAE26	Gilan, Iran
	16	IG132581	Lankaran, Azerbaijan
	17	PI268210	Mazandaran, Iran
	18	PI369672
	19	PI431599
	20	PI431602	Hakkari, Turkey
	21	PI431603
	22	PI486265
	23	PI486266	Kars, Turkey
	24	PI486267
	25	PI486269
	26	PI511378
	27	PI511380	Mazandaran, Iran
	28	PI511381	Mazandaran, Iran
	29	PI511383	Turkey
	30	PI542375	Van, Turkey
	31	PI560755
	32	PI574464
	33	PI574465
	34	PI599136	Balkan, Turkmenistan
	35	PI603227	Azerbaijan
	36	PI603228	Azerbaijan
	37	PI603229	Turkmenistan
	38	PI603236	Balkan, Turkmenistan
	39	PI603239	Mazandaran, Iran
	40	PI603240
	41	PI603242	Western Asia
	42	PI603249
	43	PI604135
	44	RM0212
	45	RM142
	46	RM143
	47	RM144
	48	RM145
	49	RM189
	50	RM195
	51	RM201
	52	RM208
	53	RM211
	54	RM214
	55	RM217
	56	RM218
	57	RM219
	58	RM225
	59	RM229
	60	RM233
	61	RM237
	62	RM250
	63	TA1693	Balkan, Turkmenistan
	64	TA2427
	65	TA2449
	66	TA2453
	67	TA2454
	68	TA2455
	69	TA2456
	70	TA2460
	71	TA2461
	72	TA2468
	73	TA2470
	74	Y180
	75	Y199
	76	Y225
	77	AS67
	78	AS587
	79	PI511370	West Azerbaijan, Iran
	80	RM199
	81	RM207
	82	RM238
	83	TA1468
	84	AL8/78	United States
H3
	1	1--20
	2	AS25
	3	AS62
	4	AS65
	5	AS69
	6	AS74
	7	AS75
	8	AS78
	9	AS85
	10	AS94
	11	AS95
	12	AS96
	13	CIAE1	Baluchistan, Pakistan
	14	CIAE2	Baluchistan, Pakistan
	15	CIAE3	Zabul, Afghanistan
	16	CIAE14
	17	CIAE27
	18	CIAE28
	19	CIAE30
	20	CIAE46
	21	CIAE51
	22	CIAE68	Kars, Turkey
	23	IG108561	Baluchistan, Pakistan
	24	IG111043	Raqqa, Syria
	25	IG123902	Andijon, Uzbekistan
	26	IG126371	Vayots dzor, Armenia
	27	IG131305	Vadakhshan, Afghanistan
	28	IG132685	Shaki zae, Pakistan
	29	IG135462	Krasnovodsk, Turkmenistan
	30	IG135534	Krasnovodsk, Turkmenistan
	31	IG137389	Ararat, Armenia
	32	IG137449	Vayots dzor, Armenia
	33	IG137480	Syunik, Armenia
	34	IG139371	Kabul, Afghanistan
	35	IG140164	Kulyab, Tajikistan
	36	IG140372	Kulyab, Tajikistan
	37	IG140380	Kulyab, Tajikistan
	38	IG140542	Ismailli, Azerbaijan
	39	IG46638	Baluchistan, Pakistan
	40	IG46660	Baluchistan, Pakistan
	41	IG46663	Baluchistan, Pakistan
	42	IG46666	Baluchistan, Pakistan
	43	IG46675	Baluchistan, Pakistan
	44	IG46796	hakkari, Turkey
	45	IG46802	Van, Turkey
	46	IG46889	Baluchistan, Pakistan
	47	IG47196	Baku, Azerbaijan
	48	IG47216	Krasnovodsk, Turkmenistan
	49	IG47259	Raqqa, Syria
	50	IG48512	Krasnovodsk, Turkmenistan
	51	IG48553	Samarkand, Uzbekistan
	52	IG48554	Khudzhand, Tajikistan
	53	IG48565	Fergana, Uzbekistan
	54	IG48747	Kotayk, Armenia
	55	IG48985	Hebei, China
	56	IG48992	Shaanxi, China
	57	PI210987-1	Kondoz, Afghanistan
	58	PI210987-2	Kondoz, Afghanistan
	59	PI210987SP	Kondoz, Afghanistan
	60	PI220331	Faryab, Afghanistan
	61	PI220641	Mazandaran, Iran
	62	PI220642	Turkistan
	63	PI276975	Badghis, Afghanistan
	64	PI276980	Russia
	65	PI317392	Georgia
	66	PI317394	Azerbaijan
	67	PI428563	Dagestan
	68	PI431598
	69	PI431600	Turkmenistan
	70	PI452130
	71	PI476874	Van, Turkey
	72	PI486272	Kars, Turkey
	73	PI486275
	74	PI486276	Kars, Turkey
	75	PI486277
	76	PI508261	Baluchistan, Pakistan
	77	PI508261-1	Baluchistan, Pakistan
	78	PI511362	Zabul, Afghanistan
	79	PI511363
	80	PI511365	Kabul, Afghanistan
	81	PI511366	Tehran, Iran
	82	PI511367	Mazandaran, Iran
	83	PI511369
	84	PI511375	Mazandaran, Iran
	85	PI511379	Mazandaran, Iran
	86	PI542278
	87	PI554306	Hakkari, Turkey
	88	PI554309
	89	PI554310
	90	PI554312
	91	PI554314
	92	PI554315	Hakkari, Turkey
	93	PI554316
	94	PI554317
	95	PI554318	Hakkari, Turkey
	96	PI554319
	97	PI554320
	98	PI554321	Georgia
	99	PI554322
	100	PI554323
	101	PI560534
	102	PI560535	Armenia
	103	PI560753
	104	PI560754
	105	PI560756
	106	PI574467
	107	PI574468
	108	PI574468-1	India
	109	PI574468-2	Jordan
	110	PI574469	Mazandaran, Iran
	111	PI603220
	112	PI603221
	113	PI603222
	114	PI603225	Mazandaran, Iran
	115	PI603231	Azerbaijan
	116	PI603232
	117	PI603237
	118	PI603241
	119	PI603244	Portugal
	120	PI603245	Mazandaran, Iran
	121	PI603246	Gilan, Iran
	122	PI603252	Mazandaran, Iran
	123	RM146	Israel
	124	RM163
	125	RM166
	126	RM172
	127	RM179
	128	RM183
	129	RM187
	130	RM190
	131	RM192
	132	RM194
	133	RM198
	134	RM200
	135	RM213
	136	RM215
	137	RM220
	138	RM221	Mexico
	139	RM222	Mexico
	140	RM223
	141	RM226	Mexico
	142	RM231
	143	RM239
	144	RM240
	145	RM248
	146	RM249
	147	RM332
	148	RM333
	149	RM798
	150	TA2391
	151	TA2401
	152	TA2407
	153	TA2462
	154	TA2482
	155	TA2494
	156	TA2516
	157	TA2531
	158	TA2561
	159	XJ002	Xinjiang, China
	160	XJ003	Xinjiang, China
	161	XJ006	Xinjiang, China
	162	XJ18	Xinjiang, China
	163	XJ19	Xinjiang, China
	164	XJ31	Xinjiang, China
	165	XJ32	Xinjiang, China
	166	XJ79	Xinjiang, China
	167	XJ87	Xinjiang, China
	168	Y173
	169	Y201
	170	PI486271
	171	PI554311
	172	PI554313
	173	PI560533
	174	PI560536
	175	PI560538
H4
	1	CIAE6
	2	CIAE50
	3	CIAE71
	4	IG117915	Homs, Syria
	5	IG123933	Fergana, Uzbekistan
	6	IG139407	Takhar, Afghanistan
	7	IG139655	Baghlan, Afghanistan
	8	IG139685	Baghlan, Afghanistan
	9	IG46667	Baluchistan, Pakistan
	10	IG46804	Kars, Turkey
	11	IG46894	Tehran, Iran
	12	IG46895	Mazandaran, Iran
	13	IG47214	Kulyab, Tajikistan
	14	IG47220	Khorasan, Iran
	15	IG47232	Baluchistan, Pakistan
	16	IG47233	Baluchistan, Pakistan
	17	IG48490	Ashkhabad, Turkmenistan
	18	IG48539	Tashkent, Uzbekistan
	19	IG48570	Namangan, Uzbekistan
	20	IG48587	Surkhandar'ya, Uzbekistan
	21	IG48976	Xinjiang, China
	22	PI220326
	23	PI270236
	24	PI317398
	25	PI452131
	26	PI486274
	27	PI499262
	28	PI499263
	29	PI508262
	30	PI508263
	31	PI508264
	32	PI542277
	33	PI554324
	34	PI603224
H5
	1	AS84
	2	CIAE5
	3	IG48561	Khudzhand, Tajikistan
H6
	1	AS60
	2	IG48677	Semnan, Iran
	3	PI349307
	4	PI511368	Mazandaran, Iran
	5	RM182
	6	RM206
	7	RM251
	8	RM255
	9	RM271
	10	TA2475
H7
	1	AS76
	2	CIAE8
	3	CIAE9	Mazandaran, Iran
	4	CIAE21
	5	CIAE24
	6	CIAE72
	7	IG48686	Zanjan, Iran
	8	PI428564	Azerbaijan
	9	PI431601	Afghanistan
	10	PI511382	Zabul, Afghanistan
	11	PI574466	Armenia
	12	PI603226	Mazandaran, Iran
	13	PI603233
	14	PI603238
	15	TA2377
	16	TA2450
	17	TA2484-1
	18	TA2484-2
	19	Y212
	20	AUS18913	Iran
H8
	1	PI603250	West Azerbaijan, Iran
	2	PI603254	Central, Israel
	3	TA2527
	4	TA1645
H9
	1	AS71
	2	IG46623	Al-hasakah, Syria
	3	PI276985	Badghis, Afghanistan
	4	PI349047
	5	PI499264
	6	TA2452
10
	1	CIAE16
	2	CIAE17
	3	CIAE23
	4	IG47181	Nakhichevan, Azerbaijan
	5	IG47189	Samaxi, Azerbaijan
	6	IG132537	Agdam, Azerbaijan
	7	PI603223	Mazandaran, Iran
	8	PI603234
	9	PI603235
	10	PI603243
	11	PI603251	Mazandaran, Iran
	12	PI603253	Azerbaijan
	13	PI603256
	14	RM235
	15	RM236
	16	TA1599
	17	TA2457
	18	TA2463
	19	TA2464
