# Supplementary material for: Haplotype Variation of Glu-D1 Locus and the Origin of Glu-D1d Allele Conferring Superior End-Use Qualities in Common Wheat
Source: PLoS One. 2013 Sep 30;8(9):e74859. doi: 10.1371/journal.pone.0074859 (PMC3786984; doi:10.1371/journal.pone.0074859)
Supplement: Table S4 — Glu-D1 haplotypes detected in 215 T. spelta accessions. (XLS) [file pone.0074859.s013.xls]

## Sheet: Sheet1
Table S4 Glu-D1 locus haplotypes detected in 215 T. spelta accessions
Haplotype	Code	Accession number	Geographic origin
H1
	1	PI15865	United States
	2	PI361813	Denmark
	3	PI347904	Switzerland
	4	PI348150	Germany
	5	PI348171	Germany
	6	PI615287	Belgium
	7	TRI9883	Belgium
	8	TRI16607	Germany
	9	TRI16981	Italy
H2
	1	CIER15071	United States
	2	PI14138	Europe
	3	PI168681	United States
	4	PI168682	United States
	5	PI272573	Hungary
	6	PI272574	Hungary
	7	PI286048	Germany
	8	PI286060	Poland
	9	PI290515	Hungary
	10	PI295062	Bulgaria
	11	PI295063	Bulgaria
	12	PI306551	Romania
	13	PI323438	Austria
	14	PI346853	Argentina
	15	PI347871	Switzerland
	16	PI347913	Switzerland
	17	PI347921	Switzerland
	18	PI347937	Switzerland
	19	PI347939	Switzerland
	20	PI347950	Switzerland
	21	PI347979	Switzerland
	22	PI348012	Switzerland
	23	PI348033	Germany
	24	PI348040	Germany
	25	PI348056	Germany
	26	PI348114	Germany
	27	PI348120	Germany
	28	PI348141	Germany
	29	PI348144	Germany
	30	PI348159	Germany
	31	PI348168	Germany
	32	PI348224	Germany
	33	PI348312	Belgium
	34	PI348315	Belgium
	35	PI348326	Belgium
	36	PI348329	Belgium
	37	PI348334	Belgium
	38	PI348339	Belgium
	39	PI348352	Belgium
	40	PI348360	Belgium
	41	PI348366	Belgium
	42	PI348409	Belgium
	43	PI348417	Belgium
	44	PI348463	Spain
	45	PI348526	Spain
	46	PI348537	Spain
	47	PI348572	Spain
	48	PI348659	Spain
	49	PI348683	Spain
	50	PI348716	Spain
	51	PI348766	Spain
	52	PI348773	Spain
	53	PI355560	Switzerland
	54	PI355563	Switzerland
	55	PI355573	Switzerland
	56	PI355594	Switzerland
	57	PI355618	Germany
	58	PI355642	Italy
	59	PI355654	Switzerland
	60	PI355661	Switzerland
	61	PI355677	Germany
	62	PI355704	United Kingdom
	63	PI361768	Denmark
	64	PI361811	Denmark
	65	PI361812	Denmark
	66	PI362062	Romania
	67	PI362063	Romania
	68	PI469032	Spain
	69	PI469037	Spain
	70	PI469045	Spain
	71	PI469051	Spain
	72	PI591890	Austria
	73	PI591899	United Kingdom
	74	PI608792	Portugal
	75	PI615244	Belgium
	76	PI615256	Belgium
	77	PI615263	Belgium
	78	PI615267	Belgium
	79	PI615283	Europe
	80	PI615315	Belgium
	81	TRI251	Germany
	82	TRI262	Germany
	83	TRI263	Austria
	84	TRI303	Germany
	85	TRI564	Germany
	86	TRI581	Europe
	87	TRI587	Europe
	88	TRI685	Europe
	89	TRI869	Austria
	90	TRI870	Germany
	91	TRI982	Europe
	92	TRI1259	Germany
	93	TRI1260	Germany
	94	TRI1261	Austria
	95	TRI1262	Austria
	96	TRI1263	Austria
	97	TRI1339	Germany
	98	TRI1377	Germany
	99	TRI1378	Europe
	100	TRI1410	Germany
	101	TRI1475	Europe
	102	TRI1484	Switzerland
	103	TRI1548	Europe
	104	TRI1549	Europe
	105	TRI1594	Germany
	106	TRI1738	Europe
	107	TRI1783	Germany
	108	TRI1784	Germany
	109	TRI1786	Germany
	110	TRI1787	Germany
	111	TRI2021	Switzerland
	112	TRI2127	Europe
	113	TRI2128	Europe
	114	TRI2256	Europe
	115	TRI2258	Europe
	116	TRI2400	Europe
	117	TRI3086	Europe
	118	TRI3238	Europe
	119	TRI3309	Europe
	120	TRI3419	Germany
	121	TRI3429	Germany
	122	TRI3443	Germany
	123	TRI3445	Germany
	124	TRI3665	Europe
	125	TRI3666	Europe
	126	TRI3770	Europe
	127	TRI3772	Europe
	128	TRI3776	Germany
	129	TRI3802	Germany
	130	TRI3815	Germany
	131	TRI4273	Germany
	132	TRI4298	Europe
	133	TRI4318	Europe
	134	TRI4439	Switzerland
	135	TRI4470	Europe
	136	TRI4609	Switzerland
	137	TRI4610	Switzerland
	138	TRI4611	Switzerland
	139	TRI4612	Switzerland
	140	TRI4656	Switzerland
	141	TRI4684	Switzerland
	142	TRI4685	Switzerland
	143	TRI4695	Germany
	144	TRI4770	Switzerland
	145	TRI5030	Switzerland
	146	TRI5031	Switzerland
	147	TRI5103	Germany
	148	TRI5309	Europe
	149	TRI7032	Germany
	150	TRI7036	Germany
	151	TRI7067	Germany
	152	TRI7104	Germany
	153	TRI9631	Europe
	154	TRI9681	Morocco
	155	TRI9884	Europe
	156	TRI9885	Belgium
	157	TRI11523	Germany
	158	TRI12943	Spain
	159	TRI13350	Europe
	160	TRI13351	Europe
	161	TRI13352	Europe
	162	TRI14165	Italy
	163	TRI15109	Europe
	164	TRI16603	Germany
	165	TRI16604	Germany
	166	TRI16898	Italy
	167	TRI16901	Italy
	168	TRI17019	Italy
	169	TRI17250	Europe
	170	TRI17780	Germany
	171	TRI17781	Germany
	172	TRI19128	Germany
	173	TRI19309	Europe
	174	TRI19334	Germany
	175	TRI190964	Spain
H11
	1	PI355595	Europe
	2	PI168680	United States
	3	PI221419	Serbia
	4	PI272576	Hungary
	5	PI272579	Hungary
	6	PI295061	Bulgaria
	7	PI295069	Bulgaria
	8	PI306554	Romania
	9	PI330558	United Kingdom
	10	PI330559	United Kingdom
	11	PI348004	Switzerland
	12	PI348273	Germany
	13	PI348303	Belgium
	14	PI348336	Belgium
	15	PI348349	Belgium
	16	PI348580	Spain
	17	PI348588	Spain
	18	PI348688	Spain
	19	PI348696	Spain
	20	PI355604	Switzerland
	21	PI378469	Macedonia
	22	PI469049	Spain
	23	TRI1785	Germany
	24	TRI4394	Europe
	25	TRI4473	Europe
	26	TRI4613	Switzerland
	27	TRI5008	Switzerland
	28	TRI7034	Germany
	29	TRI7035	Germany
	30	TRI18455	Europe
H12
	1	TRI19057	Europe
